# Supplementary material for: Taxonomic status and behavioural documentation of the troglobiont Lithobiusmatulici (Myriapoda, Chilopoda) from the Dinaric Alps: Are there semiaquatic centipedes in caves?
Source: Zookeys. 2019 May 20;848:1–20. doi: 10.3897/zookeys.848.33084 (PMC6536481; doi:10.3897/zookeys.848.33084)
Supplement: XML Treatment for Lithobius (Lithobius) matulici [file zookeys.848.33084-treatment1.xml]

<!DOCTYPE tp:taxon-treatment
  PUBLIC "-//TaxonX//DTD Taxonomic Treatment Publishing DTD v0 20100105//EN" "tax-treatment-NSO.dtd">
<tp:taxon-treatment xmlns:tp="http://www.plazi.org/taxpub"><tp:treatment-meta><kwd-group><label>Taxon classification</label><kwd><named-content xmlns:xlink="http://www.w3.org/1999/xlink" content-type="kingdom">Animalia</named-content></kwd><kwd><named-content xmlns:xlink="http://www.w3.org/1999/xlink" content-type="order">Lithobiomorpha</named-content></kwd><kwd><named-content xmlns:xlink="http://www.w3.org/1999/xlink" content-type="family">Lithobiidae</named-content></kwd></kwd-group><mixed-citation publication-type="journal"><person-group><name><surname>Dányi</surname><given-names>László</given-names></name><name><surname>Balázs</surname><given-names>Gergely</given-names></name><name><surname>Tuf</surname><given-names>Ivan Hadrián</given-names></name></person-group><article-title>Taxonomic status and behavioural documentation of the troglobiont <italic><tp:taxon-name><tp:taxon-name-part taxon-name-part-type="genus" reg="Lithobius">Lithobius</tp:taxon-name-part><tp:taxon-name-part taxon-name-part-type="species" reg="matulici">matulici</tp:taxon-name-part></tp:taxon-name></italic> (<tp:taxon-name><tp:taxon-name-part taxon-name-part-type="subphylum">Myriapoda</tp:taxon-name-part></tp:taxon-name>, <tp:taxon-name><tp:taxon-name-part taxon-name-part-type="class">Chilopoda</tp:taxon-name-part></tp:taxon-name>) from the Dinaric Alps: Are there semiaquatic centipedes in caves?</article-title><source>Zookeys</source><day>20</day><month>5</month><year>2019</year><volume>848</volume><fpage>1</fpage><lpage>20</lpage><pub-id pub-id-type="doi">10.3897/zookeys.848.33084</pub-id></mixed-citation></tp:treatment-meta><tp:nomenclature><tp:taxon-name><tp:taxon-name-part taxon-name-part-type="genus" reg="Lithobius">Lithobius</tp:taxon-name-part>  (<tp:taxon-name-part taxon-name-part-type="subgenus" reg="Lithobius">Lithobius</tp:taxon-name-part>) <tp:taxon-name-part taxon-name-part-type="genus" reg="Lithobius"/><tp:taxon-name-part taxon-name-part-type="species" reg="matulici">matulici</tp:taxon-name-part></tp:taxon-name><tp:taxon-authority>Verhoeff, 1899</tp:taxon-authority><tp:nomenclature-citation-list><tp:nomenclature-citation><tp:taxon-name><tp:taxon-name-part taxon-name-part-type="genus" reg="Lithobius">Lithobius</tp:taxon-name-part> (<tp:taxon-name-part taxon-name-part-type="subgenus" reg="Oligobothrus">Oligobothrus</tp:taxon-name-part>) <tp:taxon-name-part taxon-name-part-type="species" reg="Matulicii">Matulicii</tp:taxon-name-part></tp:taxon-name><comment>[sic] <xref ref-type="bibr" rid="B45">Verhoeff 1899</xref>: 452, figs II, III, V (original description)</comment></tp:nomenclature-citation><tp:nomenclature-citation><tp:taxon-name><tp:taxon-name-part taxon-name-part-type="genus" reg="Lithobius">Lithobius</tp:taxon-name-part> (<tp:taxon-name-part taxon-name-part-type="subgenus" reg="Oligobothrus">Oligobothrus</tp:taxon-name-part>) <tp:taxon-name-part taxon-name-part-type="species" reg="Matulicii">Matulicii</tp:taxon-name-part></tp:taxon-name><comment>[sic] Verhoeff: <xref ref-type="bibr" rid="B46">Verhoeff 1900</xref>: 158, 167 (in key; new data)</comment></tp:nomenclature-citation><tp:nomenclature-citation><tp:taxon-name><tp:taxon-name-part taxon-name-part-type="genus" reg="Lithobius">Lithobius</tp:taxon-name-part> (<tp:taxon-name-part taxon-name-part-type="subgenus" reg="Lithobius">Lithobius</tp:taxon-name-part>) <tp:taxon-name-part taxon-name-part-type="species" reg="matulicii">matulicii</tp:taxon-name-part></tp:taxon-name><comment>[sic] Verhoeff: <xref ref-type="bibr" rid="B47">Verhoeff 1937</xref>: 196 (in key); <xref ref-type="bibr" rid="B29">Matic 1960</xref>: 447 (in key)</comment></tp:nomenclature-citation><tp:nomenclature-citation><tp:taxon-name><tp:taxon-name-part taxon-name-part-type="genus" reg="Lithobius">Lithobius</tp:taxon-name-part> (<tp:taxon-name-part taxon-name-part-type="subgenus" reg="Troglolithobius">Troglolithobius</tp:taxon-name-part>) <tp:taxon-name-part taxon-name-part-type="species" reg="matulicii">matulicii</tp:taxon-name-part></tp:taxon-name><comment>[sic] Verhoeff: <xref ref-type="bibr" rid="B31">Matic 1967</xref>: 90 (erection of the new subgenus <tp:taxon-name><tp:taxon-name-part taxon-name-part-type="genus" reg="Lithobius"/><tp:taxon-name-part taxon-name-part-type="subgenus" reg="Troglolithobius">Troglolithobius</tp:taxon-name-part></tp:taxon-name>); <xref ref-type="bibr" rid="B32">Matic and Dărăbanţu 1968</xref>: 211, figs 4a–4g, tab. 4 (redescription); <xref ref-type="bibr" rid="B28">Lewis 1981</xref>: 106 (mentions enlarged Tömösváry organ); <xref ref-type="bibr" rid="B25">Kos 1992</xref>: 357 (in list)</comment></tp:nomenclature-citation><tp:nomenclature-citation><tp:taxon-name>
                          <tp:taxon-name-part taxon-name-part-type="genus" reg="Lithobius"/>
                          <tp:taxon-name-part taxon-name-part-type="species" reg="matulici"/>
                        </tp:taxon-name><comment><tp:taxon-name><tp:taxon-name-part taxon-name-part-type="genus" reg="Lithobius">Lithobius</tp:taxon-name-part></tp:taxon-name> (s.s.) <tp:taxon-name><tp:taxon-name-part taxon-name-part-type="genus" reg="Lithobius"/><tp:taxon-name-part taxon-name-part-type="species" reg="matulici">matulici</tp:taxon-name-part></tp:taxon-name> Verhoeff: <xref ref-type="bibr" rid="B18">Folkmanová 1946</xref>: 64 (in key, emendation); <xref ref-type="bibr" rid="B42">Stoev 1997</xref>: 90 (synonymisation of <tp:taxon-name><tp:taxon-name-part taxon-name-part-type="genus" reg="Troglolithobius">Troglolithobius</tp:taxon-name-part></tp:taxon-name>); <xref ref-type="bibr" rid="B49">Zapparoli and Edgecombe 2011</xref>: 377 (only mentions)</comment></tp:nomenclature-citation><tp:nomenclature-citation><tp:taxon-name>
                          <tp:taxon-name-part taxon-name-part-type="genus" reg="Strandiolus">Strandiolus</tp:taxon-name-part>
                          <tp:taxon-name-part taxon-name-part-type="species" reg="jugoslavicus">jugoslavicus</tp:taxon-name-part>
                        </tp:taxon-name><comment><xref ref-type="bibr" rid="B20">Hoffer 1937</xref>: 429, figs 1–10 (syn. nov.) (original description, erection of new genus); <xref ref-type="bibr" rid="B24">Jeekel 2005</xref>: 31 (in list)</comment></tp:nomenclature-citation><tp:nomenclature-citation><tp:taxon-name>
                          <tp:taxon-name-part taxon-name-part-type="genus" reg="Lithobius">Lithobius</tp:taxon-name-part>
                          <tp:taxon-name-part taxon-name-part-type="species" reg="jugoslavicus">jugoslavicus</tp:taxon-name-part>
                        </tp:taxon-name><comment>(Hoffer): <xref ref-type="bibr" rid="B42">Stoev 1997</xref>: 90 (synonymisation of <tp:taxon-name><tp:taxon-name-part taxon-name-part-type="genus" reg="Strandiolus">Strandiolus</tp:taxon-name-part></tp:taxon-name>)</comment></tp:nomenclature-citation></tp:nomenclature-citation-list></tp:nomenclature><tp:treatment-sec sec-type="remarks" id="SECID0EPEAE"><title>Remark on the origin of name.</title><p>The species was dedicated to Lucijan von Matulić (teacher at a high school in Trebinje and founder of the first Speleological Society in Bosnia and Herzegovina in Trebinje in 1911), thus it was emended to “<italic>matulici</italic>” by <xref ref-type="bibr" rid="B18">Folkmanová (1946)</xref>.</p></tp:treatment-sec><tp:treatment-sec sec-type="type locality" id="SECID0E2EAE"><title>Type locality.</title><p>Ilijina Pećina (as “Elias Höhle bei Trebinje” in the original description (<xref ref-type="bibr" rid="B45">Verhoeff 1899</xref>)) <named-content xmlns:xlink="http://www.w3.org/1999/xlink" content-type="dwc:verbatimCoordinates" xlink:type="simple"><named-content content-type="geo-json" specific-use="{&#34;type&#34;:&#34;Point&#34;,&#34;coordinates&#34;:[18.336167,42.727167]}" id="NCID0EIFAE" xlink:type="simple">42°43.63'N, 18°20.17'E</named-content></named-content>. (Type locality of <italic><tp:taxon-name><tp:taxon-name-part taxon-name-part-type="genus" reg="Strandiolus">S.</tp:taxon-name-part><tp:taxon-name-part taxon-name-part-type="species" reg="jugoslavicus">jugoslavicus</tp:taxon-name-part></tp:taxon-name></italic>: Vjetrenica Cave – as “grotte sur le mont ‘Brencovac’ près de Zavala en Popovo polje” in the original description (<xref ref-type="bibr" rid="B20">Hoffer 1937</xref>), <named-content xmlns:xlink="http://www.w3.org/1999/xlink" content-type="dwc:verbatimCoordinates" xlink:type="simple"><named-content content-type="geo-json" specific-use="{&#34;type&#34;:&#34;Point&#34;,&#34;coordinates&#34;:[17.983800,42.845867]}" id="NCID0E6FAE" xlink:type="simple">42°50.752'N, 17°59.028'E</named-content></named-content>).</p></tp:treatment-sec><tp:treatment-sec sec-type="material" id="SECID0EEGAE"><title>Material examined.</title><p><bold>Type material</bold>: female holotype on two slides (Slide No. 266 and 267) housed by the Museum für Naturkunde, Berlin. The slides were mounted in Canada balsam, but in an inappropriate way since they are partially dried out (Figs <xref ref-type="fig" rid="F2">2</xref>, <xref ref-type="fig" rid="F2">3</xref>). Such drying may probably happen because of the mixing of the Canada balsam with a diluting-agent, like glow-oil or xylene, at a too high of a level.</p><p>Slide No. 266: cephalic capsule, mandibles, maxillae, forcipules and forcipular tergite, half of the 1<sup>st</sup> leg-bearing segment’s tergite (Fig. <xref ref-type="fig" rid="F2">2</xref>).</p><p>Slide No. 267: posterior part of body from 12<sup>th</sup> segment, legs missing except right 14<sup>th</sup> leg and the 15<sup>th</sup> pair detached. Right ultimate leg was probably not macerated in any clearing agents before slide mounting, since the muscles are well visible inside (Fig. <xref ref-type="fig" rid="F2">3</xref>). All the other parts cleared, probably via potassium hydroxide, because their muscles were dissolved.</p><fig id="F2" position="float" orientation="portrait"><label>Figures 2, 3.</label><caption><p>Holotype of <italic><tp:taxon-name><tp:taxon-name-part taxon-name-part-type="genus" reg="Lithobius">Lithobius</tp:taxon-name-part><tp:taxon-name-part taxon-name-part-type="species" reg="matulici">matulici</tp:taxon-name-part></tp:taxon-name></italic> Verhoeff, 1899 on slides from the Museum für Naturkunde, Berlin <bold>2</bold> slide No. 266 <bold>3</bold> slide No. 267.</p></caption><graphic xmlns:xlink="http://www.w3.org/1999/xlink" xlink:href="zookeys-848-001-g002.jpg" position="float" orientation="portrait" xlink:type="simple" id="oo_302866.jpg"/></fig></tp:treatment-sec><tp:treatment-sec sec-type="Other material examined" id="SECID0EEIAE"><p>2 ♀ (HNHM chilo-6330, HNHM chilopr-377), 1 subadult ♀ (HNHM chilopr-378): Bosnia and Herzegovina, Bravenik Cave, Grab (near Trebinje), <named-content xmlns:xlink="http://www.w3.org/1999/xlink" content-type="dwc:verbatimCoordinates" xlink:type="simple"><named-content content-type="geo-json" specific-use="{&#34;type&#34;:&#34;Point&#34;,&#34;coordinates&#34;:[18.421500,42.599500]}" id="NCID0EMIAE" xlink:type="simple">42°35.97'N, 18°25.29'E</named-content></named-content>, 20.07–20.09.2008, leg. Roman Lohaj.</p></tp:treatment-sec><tp:treatment-sec sec-type="Further data" id="SECID0ERIAE"><title>Further data.</title><p>A subadult female of 12 mm from the type locality cave (<xref ref-type="bibr" rid="B46">Verhoeff 1900</xref>; not studied). Two males and three females from the Vjetrenica Cave (type locality of male <italic><tp:taxon-name><tp:taxon-name-part taxon-name-part-type="genus" reg="Strandiolus">Strandiolus</tp:taxon-name-part><tp:taxon-name-part taxon-name-part-type="species" reg="jugoslavicus">jugoslavicus</tp:taxon-name-part></tp:taxon-name></italic>) (<xref ref-type="bibr" rid="B32">Matic and Dărăbanţu 1968</xref>; not studied).</p></tp:treatment-sec><tp:treatment-sec sec-type="diagnosis" id="SECID0EKJAE"><title>Diagnosis.</title><p>A <tp:taxon-name><tp:taxon-name-part taxon-name-part-type="genus" reg="Lithobius">Lithobius</tp:taxon-name-part></tp:taxon-name> Leach, 1814 species (subgenus <tp:taxon-name><tp:taxon-name-part taxon-name-part-type="subgenus" reg="Lithobius">Lithobius</tp:taxon-name-part></tp:taxon-name> Leach, 1814) of a length about 14–26 mm; with long antennae of 76–110 articles, reaching the posterior end of tergites 8–9 when folded backwards; ocelli absent; Tömösváry’s organ large, with a diameter 0.08–0.1 times of the length of the cephalic plate; 2+2–3+4 obtuse and short teeth on dental margin of forcipular coxosternum, porodonts large, about 2.8–3 times longer and 1.3–2 times broader than teeth; chitin-lines on the forcipular coxosternite reaching the posterior margin of coxosternite; posterior part of 14<sup>th</sup> tergite without setae-bearing area in both sexes; legs 1–13 with long anterior and posterior accessory spines; 14<sup>th</sup> and 15<sup>th</sup> pairs of legs without accessory spines, without secondary sexual characters, and with the following plectrotaxy 15: -,-,(m)p,-,-/-m,mp,m,- and 14: -,-,(m)p,-,-/-m,mp,m,-; 3,4,4,3–5,5,5,5 coxal pores arranged in a single row; female gonopods with 2+2 spurs on first article, gonopodal claw bipartite.</p></tp:treatment-sec><tp:treatment-sec sec-type="material" id="SECID0EFKAE"><title>Redescription based on material examined and on literature.</title><p>Where differences between specimens from different caves occur, they are highlighted at the given characters.</p><p>Body length 14–26 mm (holotype 21.5 mm according to the original description; specimens from Vjetrenica Cave 20–26 mm (26 mm in holotype of <italic><tp:taxon-name><tp:taxon-name-part taxon-name-part-type="genus" reg="Strandiolus">S.</tp:taxon-name-part><tp:taxon-name-part taxon-name-part-type="species" reg="jugoslavicus">jugoslavicus</tp:taxon-name-part></tp:taxon-name></italic>), specimens from Bravenik Cave 14–17 mm). Coloration yellowish-white in alcohol. The whole cuticle is thin and rather soft, almost transparent, wrinkled on the cephalic plate and tergites (wrinkling not mentioned for specimens from Vjetrenica Cave). Cephalic plate, forcipules and body without punctae. Cephalic plate as broad as tergite 8, about as broad as long (1.96 mm long and 2.28 mm wide in holotype, but width obviously affected there by flattening at slide-mounting; Fig. <xref ref-type="fig" rid="F2">2</xref>). Ocelli missing. Tömösváry’s organ very large, with diameter 0.08–0.1 times of the length of the cephalic plate, placed on the ventral to anterolateral margin of cephalic pleurite. Antennae composed of 76–110 articles (in holotype right antenna with 106 articles, left antenna broken and distal part missing; 85–88 articles in holotype of <italic><tp:taxon-name><tp:taxon-name-part taxon-name-part-type="genus" reg="Strandiolus">S.</tp:taxon-name-part><tp:taxon-name-part taxon-name-part-type="species" reg="jugoslavicus">jugoslavicus</tp:taxon-name-part></tp:taxon-name></italic> and 106–110 in other specimens from Vjetrenica Cave), long (7.8–18.5 mm, 13.5 mm in holotype, 18.5 mm in holotype of <italic><tp:taxon-name><tp:taxon-name-part taxon-name-part-type="genus" reg="Strandiolus">S.</tp:taxon-name-part><tp:taxon-name-part taxon-name-part-type="species" reg="jugoslavicus">jugoslavicus</tp:taxon-name-part></tp:taxon-name></italic>), reaching the posterior end of tergites 8–9. Most articles short, probably from secondary segmentation, with only one whorl of setae (number of whorl of setae not documented in specimens from Vjetrenica Cave but proportion of antennal articles illustrated as the same in <xref ref-type="bibr" rid="B20">Hoffer 1937</xref>: fig. 1). Forcipular coxosternite broad, with 2+2–3+4 obtuse and short teeth (usually 3+3 as in the holotype (Fig. <xref ref-type="fig" rid="F3">5</xref>), in the holotype of <italic><tp:taxon-name><tp:taxon-name-part taxon-name-part-type="genus" reg="Strandiolus">S.</tp:taxon-name-part><tp:taxon-name-part taxon-name-part-type="species" reg="jugoslavicus">jugoslavicus</tp:taxon-name-part></tp:taxon-name></italic> and four other specimens from Vjetrenica Cave, and in the specimen HNHM chilo-6330 from Bravenik Cave; 3+4 in only one specimen from Vjetrenica Cave according to <xref ref-type="bibr" rid="B32">Matic and Dărăbanţu (1968</xref>: fig. 4c), 2+2 in specimens HNHM chilopr-377–378 (Fig. <xref ref-type="fig" rid="F3">4</xref>) from Bravenik Cave; porodonts stout and strong, about 2.8–3 times longer and 1.3–2 times broader than teeth; dentate part of the coxosternite concave, shoulder of coxosternite broad (Figs <xref ref-type="fig" rid="F3">4</xref>, <xref ref-type="fig" rid="F3">5</xref>); chitin-lines reaching the posterior margin of coxosternite (Fig. <xref ref-type="fig" rid="F3">4</xref>). Lateral edges of trochanteroprefemur and part of coxosternite extended beyond cephalic plate. Calyx of poison gland 6.5–7 times as long as wide, about ¼ situated in distal half of forcipular tibia (Figs <xref ref-type="fig" rid="F3">4</xref>, <xref ref-type="fig" rid="F3">6</xref>) (not known for specimens from the Vjetrenica Cave). Forcipular tergite narrower than cephalic plate with a ratio of about 0.8 (in holotype of <italic><tp:taxon-name><tp:taxon-name-part taxon-name-part-type="genus" reg="Strandiolus">S.</tp:taxon-name-part><tp:taxon-name-part taxon-name-part-type="species" reg="jugoslavicus">jugoslavicus</tp:taxon-name-part></tp:taxon-name></italic> similar ratio according to <xref ref-type="bibr" rid="B20">Hoffer 1937</xref>: fig. 1, but about 1.1 in his fig. 8; 0.85 for another specimen from the same Vjetrenica Cave according to <xref ref-type="bibr" rid="B32">Matic and Dărăbanţu (1968</xref>: fig. 4b)). Lateral sides of body rather parallel, only slightly broadened at tergites 8–10. Tergites 3, 5, 8, 10, 12 and 14 posteriorly rounded, without protuberances; posterior end of tergite 14 semicircular (less pronounced in younger specimens from Bravenik Cave (Fig. <xref ref-type="fig" rid="F3">8</xref>), almost perfect in the female holotype (Fig. <xref ref-type="fig" rid="F3">7</xref>) and in the male holotype of <italic><tp:taxon-name><tp:taxon-name-part taxon-name-part-type="genus" reg="Strandiolus">S.</tp:taxon-name-part><tp:taxon-name-part taxon-name-part-type="species" reg="jugoslavicus">jugoslavicus</tp:taxon-name-part></tp:taxon-name></italic> illustrated by <xref ref-type="bibr" rid="B20">Hoffer (1937</xref>: fig. 1)). Sternites 1–10 longer than broad, sternites 11–15 shorter than broad (sternites 1–11 missing and not documented in holotype). Sternite 15 in female trapeziform, posterolaterally narrower than anterolaterally, with straight posterior border, in male longer than broad according to <xref ref-type="bibr" rid="B20">Hoffer (1937</xref>: fig. 10, from Vjetrenica Cave, not documented from other caves). Legs elongated, 14–15<sup>th</sup> without modifications. Length of leg articles of holotype (in mm): leg 14: trochanter+prefemur = 1.7, femur = 2.0, tibia = 2.2, tarsus 1 = 2.0, tarsus 2 = 0.8; legs 15: trochanter+prefemur = 1.6–1.7, femur = 2.1–2.2, tibia = 2.2–2.4, tarsus 1 = 2.0–2.1, tarsus 2 = 0.8–0.9. Right ultimate leg of holotype with tarsus 2 having an ‘articulated’ appearance (Fig. <xref ref-type="fig" rid="F2">3</xref>), although only collapsed as an artefact (probably caused during the mounting). Leg plectrotaxy as in Tables <xref ref-type="table" rid="T1">1</xref>–<xref ref-type="table" rid="T3">3</xref> (differences between cave populations given in footnotes), spines 1–6VmF and 1VmT missing in the subadult female of ~11 mm (HNHM chilopr-378). Legs 14–15 with claws of usual proportions, without accessory spines (Figs <xref ref-type="fig" rid="F3">12</xref>, <xref ref-type="fig" rid="F3">13</xref>); legs 1–13 with elongated claws and with elongated anterior and posterior accessory spines (Figs <xref ref-type="fig" rid="F3">10</xref>, <xref ref-type="fig" rid="F3">11</xref>), relative length of accessory spines highest on legs 11–12: about 0.5 of claw’s length for the anterior and 0.3 for the posterior spine (from Vjetrenica Cave <xref ref-type="bibr" rid="B20">Hoffer (1937</xref>: fig. 6) illustrated for leg 13 ratios of about 0.4 in both spines, while <xref ref-type="bibr" rid="B32">Matic and Dărăbanţu (1968</xref>: fig. 4g) illustrated for leg 10 ratios of 0.8 and 0.2). 3,4,4,3–5,5,5,5 coxal pores arranged in one line. In the original description <xref ref-type="bibr" rid="B45">Verhoeff (1899)</xref> mentioned 2(+1),3,4,3 as number for coxal pores in the holotype, but in fact it is 4,4,4,3 on legs 12–15 respectively; in <italic><tp:taxon-name><tp:taxon-name-part taxon-name-part-type="genus" reg="Strandiolus">S.</tp:taxon-name-part><tp:taxon-name-part taxon-name-part-type="species" reg="jugoslavicus">jugoslavicus</tp:taxon-name-part></tp:taxon-name></italic> only legs 14–15 were documented with 5 and 4 coxal pores respectively (<xref ref-type="bibr" rid="B20">Hoffer 1937</xref>: fig. 10; in the text erroneously mentioned 4 and 5 respectively, which would be an unusual pattern in <tp:taxon-name><tp:taxon-name-part taxon-name-part-type="order">Lithobiomorpha</tp:taxon-name-part></tp:taxon-name>). For the specimens from the same Vjetrenica Cave <xref ref-type="bibr" rid="B32">Matic and Dărăbanţu (1968)</xref> mentioned 5,5,5,5 coxal pores, while in the specimens from Bravenik Cave we found 3,4,4(5),3(4).</p><table-wrap id="T1" position="float" orientation="portrait"><label>Table 1.</label><caption><p><italic><tp:taxon-name><tp:taxon-name-part taxon-name-part-type="genus" reg="Lithobius">Lithobius</tp:taxon-name-part><tp:taxon-name-part taxon-name-part-type="species" reg="matulici">matulici</tp:taxon-name-part></tp:taxon-name></italic> Verhoeff, 1899. Plectrotaxy of holotype, legs 1–13 missing.</p></caption><table id="TID0EEHBG" rules="all"><tbody><tr><td rowspan="1" colspan="1">
                              <bold>Leg pairs</bold>
                            </td><td rowspan="1" colspan="5">
                              <bold>Ventral</bold>
                            </td><td rowspan="1" colspan="4">
                              <bold>Dorsal</bold>
                            </td></tr><tr><td rowspan="1" colspan="1"/><td rowspan="1" colspan="1">
                              <bold>C</bold>
                            </td><td rowspan="1" colspan="1">
                              <bold>t</bold>
                            </td><td rowspan="1" colspan="1">
                              <bold>P</bold>
                            </td><td rowspan="1" colspan="1">
                              <bold>F</bold>
                            </td><td rowspan="1" colspan="1">
                              <bold>T</bold>
                            </td><td rowspan="1" colspan="1">
                              <bold>C</bold>
                            </td><td rowspan="1" colspan="1">
                              <bold>P</bold>
                            </td><td rowspan="1" colspan="1">
                              <bold>F</bold>
                            </td><td rowspan="1" colspan="1">
                              <bold>T</bold>
                            </td></tr><tr><td rowspan="1" colspan="1">14–15</td><td rowspan="1" colspan="1">–</td><td rowspan="1" colspan="1">m</td><td rowspan="1" colspan="1">mp</td><td rowspan="1" colspan="1">m</td><td rowspan="1" colspan="1">–</td><td rowspan="1" colspan="1">–</td><td rowspan="1" colspan="1">mp</td><td rowspan="1" colspan="1">–</td><td rowspan="1" colspan="1">–</td></tr></tbody></table></table-wrap><table-wrap id="T2" position="float" orientation="portrait"><label>Table 2.</label><caption><p><italic><tp:taxon-name><tp:taxon-name-part taxon-name-part-type="genus" reg="Lithobius">Lithobius</tp:taxon-name-part><tp:taxon-name-part taxon-name-part-type="species" reg="matulici">matulici</tp:taxon-name-part></tp:taxon-name></italic> Verhoeff, 1899. Plectrotaxy of a young female (HNHM chilopr-377) from Bravenik Cave, Grab (near Trebinje), Bosnia and Herzegovina (brackets indicate spines present asymmetrically).</p></caption><table id="TID0E3LBG" rules="all"><tbody><tr><td rowspan="1" colspan="1">
                              <bold>Leg pairs</bold>
                            </td><td rowspan="1" colspan="5">
                              <bold>Ventral</bold>
                            </td><td rowspan="1" colspan="4">
                              <bold>Dorsal</bold>
                            </td></tr><tr><td rowspan="1" colspan="1"/><td rowspan="1" colspan="1">
                              <bold>C</bold>
                            </td><td rowspan="1" colspan="1">
                              <bold>t</bold>
                            </td><td rowspan="1" colspan="1">
                              <bold>P</bold>
                            </td><td rowspan="1" colspan="1">
                              <bold>F</bold>
                            </td><td rowspan="1" colspan="1">
                              <bold>T</bold>
                            </td><td rowspan="1" colspan="1">
                              <bold>C</bold>
                            </td><td rowspan="1" colspan="1">
                              <bold>P</bold>
                            </td><td rowspan="1" colspan="1">
                              <bold>F</bold>
                            </td><td rowspan="1" colspan="1">
                              <bold>T</bold>
                            </td></tr><tr><td rowspan="1" colspan="1">1–12</td><td rowspan="1" colspan="1">–</td><td rowspan="1" colspan="1">–</td><td rowspan="1" colspan="1">–</td><td rowspan="1" colspan="1">m</td><td rowspan="1" colspan="1">m</td><td rowspan="1" colspan="1">–</td><td rowspan="1" colspan="1">–</td><td rowspan="1" colspan="1">–</td><td rowspan="1" colspan="1">a</td></tr><tr><td rowspan="1" colspan="1">13</td><td rowspan="1" colspan="1">–</td><td rowspan="1" colspan="1">m</td><td rowspan="1" colspan="1">mp</td><td rowspan="1" colspan="1">m(p)</td><td rowspan="1" colspan="1">m</td><td rowspan="1" colspan="1">–</td><td rowspan="1" colspan="1">p</td><td rowspan="1" colspan="1">–</td><td rowspan="1" colspan="1">a</td></tr><tr><td rowspan="1" colspan="1">14–15</td><td rowspan="1" colspan="1">–</td><td rowspan="1" colspan="1">m</td><td rowspan="1" colspan="1">mp</td><td rowspan="1" colspan="1">m</td><td rowspan="1" colspan="1">–</td><td rowspan="1" colspan="1">–</td><td rowspan="1" colspan="1">mp</td><td rowspan="1" colspan="1">–</td><td rowspan="1" colspan="1">–</td></tr></tbody></table></table-wrap><table-wrap id="T3" position="float" orientation="portrait"><label>Table 3.</label><caption><p><italic><tp:taxon-name><tp:taxon-name-part taxon-name-part-type="genus" reg="Lithobius">Lithobius</tp:taxon-name-part><tp:taxon-name-part taxon-name-part-type="species" reg="matulici">matulici</tp:taxon-name-part></tp:taxon-name></italic> Verhoeff, 1899. Plectrotaxy of adults combined from all available data (brackets indicate spines missing in some cases).</p></caption><table id="TID0EJTBG" rules="all"><tbody><tr><td rowspan="1" colspan="1">
                              <bold>Leg pairs</bold>
                            </td><td rowspan="1" colspan="5">
                              <bold>Ventral</bold>
                            </td><td rowspan="1" colspan="4">
                              <bold>Dorsal</bold>
                            </td></tr><tr><td rowspan="1" colspan="1"/><td rowspan="1" colspan="1">
                              <bold>C</bold>
                            </td><td rowspan="1" colspan="1">
                              <bold>t</bold>
                            </td><td rowspan="1" colspan="1">
                              <bold>P</bold>
                            </td><td rowspan="1" colspan="1">
                              <bold>F</bold>
                            </td><td rowspan="1" colspan="1">
                              <bold>T</bold>
                            </td><td rowspan="1" colspan="1">
                              <bold>C</bold>
                            </td><td rowspan="1" colspan="1">
                              <bold>P</bold>
                            </td><td rowspan="1" colspan="1">
                              <bold>F</bold>
                            </td><td rowspan="1" colspan="1">
                              <bold>T</bold>
                            </td></tr><tr><td rowspan="1" colspan="1">1</td><td rowspan="1" colspan="1">–</td><td rowspan="1" colspan="1">–</td><td rowspan="1" colspan="1">–</td><td rowspan="1" colspan="1">(m)<sup>†</sup></td><td rowspan="1" colspan="1">m</td><td rowspan="1" colspan="1">–</td><td rowspan="1" colspan="1">–</td><td rowspan="1" colspan="1">–</td><td rowspan="1" colspan="1">a</td></tr><tr><td rowspan="1" colspan="1">2–11</td><td rowspan="1" colspan="1">–</td><td rowspan="1" colspan="1">–</td><td rowspan="1" colspan="1">–</td><td rowspan="1" colspan="1">m</td><td rowspan="1" colspan="1">m</td><td rowspan="1" colspan="1">–</td><td rowspan="1" colspan="1">–</td><td rowspan="1" colspan="1">–</td><td rowspan="1" colspan="1">a</td></tr><tr><td rowspan="1" colspan="1">12</td><td rowspan="1" colspan="1">–</td><td rowspan="1" colspan="1">–</td><td rowspan="1" colspan="1">(mp)<sup>‡</sup></td><td rowspan="1" colspan="1">m(p)<sup>‡</sup></td><td rowspan="1" colspan="1">m</td><td rowspan="1" colspan="1">–</td><td rowspan="1" colspan="1">–</td><td rowspan="1" colspan="1">–</td><td rowspan="1" colspan="1">a</td></tr><tr><td rowspan="1" colspan="1">13</td><td rowspan="1" colspan="1">–</td><td rowspan="1" colspan="1">(m)<sup>§</sup></td><td rowspan="1" colspan="1">(mp)<sup>‡</sup></td><td rowspan="1" colspan="1">m(p)<sup>‡</sup></td><td rowspan="1" colspan="1">(m)<sup>†</sup></td><td rowspan="1" colspan="1">–</td><td rowspan="1" colspan="1">(p)<sup>†</sup></td><td rowspan="1" colspan="1">–<sup>|</sup></td><td rowspan="1" colspan="1">a</td></tr><tr><td rowspan="1" colspan="1">14</td><td rowspan="1" colspan="1">–</td><td rowspan="1" colspan="1">m</td><td rowspan="1" colspan="1">mp<sup>¶</sup></td><td rowspan="1" colspan="1">m<sup>¶</sup></td><td rowspan="1" colspan="1">–<sup>¶</sup></td><td rowspan="1" colspan="1">–</td><td rowspan="1" colspan="1">(m)<sup>‡</sup>p</td><td rowspan="1" colspan="1">–<sup>|</sup></td><td rowspan="1" colspan="1">–</td></tr><tr><td rowspan="1" colspan="1">15</td><td rowspan="1" colspan="1">–</td><td rowspan="1" colspan="1">m</td><td rowspan="1" colspan="1">mp</td><td rowspan="1" colspan="1">m</td><td rowspan="1" colspan="1">–</td><td rowspan="1" colspan="1">–</td><td rowspan="1" colspan="1">(m)(p)<sup>#</sup></td><td rowspan="1" colspan="1">–<sup>|</sup></td><td rowspan="1" colspan="1">–</td></tr></tbody></table><table-wrap-foot><fn><p><sup>†</sup>Absent in <italic><tp:taxon-name><tp:taxon-name-part taxon-name-part-type="genus" reg="Strandiolus">S.</tp:taxon-name-part><tp:taxon-name-part taxon-name-part-type="species" reg="jugoslavicus">jugoslavicus</tp:taxon-name-part></tp:taxon-name></italic> according to Hoffman (1937), but present in specimens from the same cave according to <xref ref-type="bibr" rid="B32">Matic and Dărăbanţu (1968</xref>: table 3). <sup>‡</sup>Present in <italic><tp:taxon-name><tp:taxon-name-part taxon-name-part-type="genus" reg="Strandiolus">S.</tp:taxon-name-part><tp:taxon-name-part taxon-name-part-type="species" reg="jugoslavicus">jugoslavicus</tp:taxon-name-part></tp:taxon-name></italic> according to Hoffman (1937), but absent in specimens from the same cave according to <xref ref-type="bibr" rid="B32">Matic and Dărăbanţu (1968</xref>: table 3). <sup>§</sup>Present in only one specimen from Bravenik Cave (see Table <xref ref-type="table" rid="T2">2</xref>). <sup>|</sup>The presence of spines on femora instead of prefemora in <xref ref-type="bibr" rid="B32">Matic and Dărăbanţu (1968</xref>: table 3) is most probably a typing or printing error, i.e. marking the spines in the wrong column of the table. <sup>¶</sup>The ventral plectrotaxy given for leg 14 by <xref ref-type="bibr" rid="B32">Matic and Dărăbanţu (1968</xref>: tab. 3), -,m,m,mp,m, i.e. more spines on femur than on prefemur is very unusual in <italic><tp:taxon-name><tp:taxon-name-part taxon-name-part-type="genus" reg="Lithobius">Lithobius</tp:taxon-name-part></tp:taxon-name></italic>, thus a printing error in the table might be suspected. <sup>#</sup>Only spine “p” present in specimens from the Vjetrenica Cave according to <xref ref-type="bibr" rid="B32">Matic and Dărăbanţu (1968</xref>: table 3). Only one spine in <italic><tp:taxon-name><tp:taxon-name-part taxon-name-part-type="genus" reg="Strandiolus">S.</tp:taxon-name-part><tp:taxon-name-part taxon-name-part-type="species" reg="jugoslavicus">jugoslavicus</tp:taxon-name-part></tp:taxon-name></italic> from the same cave according to Hoffman’s (1937) plectrotaxy table, which is spine “m” according to the illustration in the same work (Hoffman 1937: fig. 1). Both spines “p” and “m” present in the holotype of <italic><tp:taxon-name><tp:taxon-name-part taxon-name-part-type="genus" reg="Lithobius">L.</tp:taxon-name-part><tp:taxon-name-part taxon-name-part-type="species" reg="matulici">matulici</tp:taxon-name-part></tp:taxon-name></italic> and in the specimens from Bravenik Cave.</p></fn></table-wrap-foot></table-wrap><p>Female first genital sternite longer than wide, with 22–40 evenly scattered setae (40 in holotype; not known in specimens from Vjetrenica Cave); posterior border almost straight (Fig. <xref ref-type="fig" rid="F3">14</xref>) (not known in specimens from Vjetrenica Cave). Female gonopods with thin setae and 2+2 elongated spurs on first article (holotype in Fig. <xref ref-type="fig" rid="F3">14</xref>; unequal spurs in younger adults as in Figs <xref ref-type="fig" rid="F3">15</xref>, <xref ref-type="fig" rid="F3">16</xref>; <xref ref-type="fig" rid="F1">1</xref>+1 in a subadult specimen in Fig. <xref ref-type="fig" rid="F3">17</xref>). Lateral side of female gonopods with 7–12 moderate to long setae on first article, 5–8 setae on second and 1 or 2 setae on third article, arranged as in Figures <xref ref-type="fig" rid="F3">14–16</xref> (only 4 setae on first article in a specimen from Vjetrenica Cave according to <xref ref-type="bibr" rid="B32">Matic and Dărăbanţu (1968</xref>: fig. 4d) but their drawing is probably inaccurate in this detail); dorsal side of gonopod with about 4 weak spines on second article and 1–3 minute spines on third article (Figs <xref ref-type="fig" rid="F3">14–16</xref>), medial side of female gonopods without setae (not known in specimens from Vjetrenica Cave). Gonopodal claw bipartite (on left gonopod of holotype (Fig. <xref ref-type="fig" rid="F3">14</xref>) misinterpreted by <xref ref-type="bibr" rid="B45">Verhoeff (1899</xref>: fig. V) as tripartite); medial tip smaller than lateral (Fig. <xref ref-type="fig" rid="F3">16</xref>).</p><fig id="F3" position="float" orientation="portrait"><label>Figures 4–17.</label><caption><p><italic><tp:taxon-name><tp:taxon-name-part taxon-name-part-type="genus" reg="Lithobius">Lithobius</tp:taxon-name-part><tp:taxon-name-part taxon-name-part-type="species" reg="matulici">matulici</tp:taxon-name-part></tp:taxon-name></italic> Verhoeff, 1899 (holotype 5–7, 14; HNHM chilopr-377 4, 8–13, 15–16; HNHM chilopr-378 17) <bold>4</bold> forcipules and trunk segments 1–2, left side of forcipules with ventral view, right side with dorsal view <bold>5</bold> coxosternal dentation, left side with dorsal view, right side with ventral view <bold>6</bold> tarsungulum and forcipular tibia of the holotype (ventral view) <bold>7–8</bold> tergites 13–14 <bold>9</bold> right leg 1 (anterior view) <bold>10</bold> claw of right leg 1 (anterior view) <bold>11</bold> claw of right leg 13 (anterior view) <bold>12</bold> claw of right leg 14 (posteriomedial view) <bold>13</bold> claw of left leg 15 (posteromedial view) <bold>14</bold> gonopods of holotype <bold>15</bold> female gonopod (lateral view) <bold>16</bold> female gonopod (anterior view) <bold>17</bold> subadult female gonopod (right, lateral view).</p></caption><graphic xmlns:xlink="http://www.w3.org/1999/xlink" xlink:href="zookeys-848-001-g003.jpg" position="float" orientation="portrait" xlink:type="simple" id="oo_302867.jpg"/></fig></tp:treatment-sec><tp:treatment-sec sec-type="remarks" id="SECID0EZKAG"><title>Remarks on synonymy.</title><p><italic><tp:taxon-name><tp:taxon-name-part taxon-name-part-type="genus" reg="Strandiolus">Strandiolus</tp:taxon-name-part><tp:taxon-name-part taxon-name-part-type="species" reg="jugoslavicus">jugoslavicus</tp:taxon-name-part></tp:taxon-name></italic> was described by <xref ref-type="bibr" rid="B20">Hoffer (1937)</xref> on a single male specimen from the Vjetrenica Cave (“grotte sur le mont ‘Brencovac’ près de Zavala en Popovo polje”, <named-content xmlns:xlink="http://www.w3.org/1999/xlink" content-type="dwc:verbatimCoordinates" xlink:type="simple"><named-content content-type="geo-json" specific-use="{&#34;type&#34;:&#34;Point&#34;,&#34;coordinates&#34;:[17.983800,42.845867]}" id="NCID0ERLAG" xlink:type="simple">42°50.752'N 17°59.028'E</named-content></named-content>) without comparison with <italic><tp:taxon-name><tp:taxon-name-part taxon-name-part-type="genus" reg="Lithobius">Lithobius</tp:taxon-name-part><tp:taxon-name-part taxon-name-part-type="species" reg="matulici">matulici</tp:taxon-name-part></tp:taxon-name></italic> Verhoeff, 1899, known from another cave only about 32 km away. The depository of the type is unknown, and it was not found at the National Museum in Prague (Dolejš 2015) where that part of Hoffer’s material is housed that we know to exist. However, the original description is very detailed, supplemented with illustrations, and fits in every important character with Verhoeff’s original description, but also with the holotype of <italic><tp:taxon-name><tp:taxon-name-part taxon-name-part-type="genus" reg="Lithobius"/><tp:taxon-name-part taxon-name-part-type="species" reg="matulici">matulici</tp:taxon-name-part></tp:taxon-name></italic>, as well as the fresh material studied by us. It also fits the five topotypic specimens described by <xref ref-type="bibr" rid="B32">Matic and Dărăbanţu (1968)</xref>. The fact that <xref ref-type="bibr" rid="B32">Matic and Dărăbanţu (1968)</xref> identified these topotypic specimens as <italic><tp:taxon-name><tp:taxon-name-part taxon-name-part-type="genus" reg="Lithobius">L.</tp:taxon-name-part><tp:taxon-name-part taxon-name-part-type="species" reg="matulici">matulici</tp:taxon-name-part></tp:taxon-name></italic> (without any notes on <italic><tp:taxon-name><tp:taxon-name-part taxon-name-part-type="genus" reg="Strandiolus">S.</tp:taxon-name-part><tp:taxon-name-part taxon-name-part-type="species" reg="jugoslavicus">jugoslavicus</tp:taxon-name-part></tp:taxon-name></italic>) also supports our conclusion that <italic><tp:taxon-name><tp:taxon-name-part taxon-name-part-type="genus" reg="Strandiolus">S.</tp:taxon-name-part><tp:taxon-name-part taxon-name-part-type="species" reg="jugoslavicus">jugoslavicus</tp:taxon-name-part></tp:taxon-name></italic> is a subjective junior synonym of <italic><tp:taxon-name><tp:taxon-name-part taxon-name-part-type="genus" reg="Lithobius">L.</tp:taxon-name-part><tp:taxon-name-part taxon-name-part-type="species" reg="matulici">matulici</tp:taxon-name-part></tp:taxon-name></italic> (syn. nov.). Because also neighbouring caves might be completely isolated from each other, high-level genetic separation of cave populations might occur even in cases where no morphological differences of the specimens are obvious. Future molecular studies might easily support our decision based on morphology.</p></tp:treatment-sec><tp:treatment-sec sec-type="Taxonomic remarks" id="SECID0E5NAG"><title>Taxonomic remarks.</title><p>The posteriorly semicircular form of the 14<sup>th</sup> tergite has not been highlighted for this species by the earlier authors, although it was illustrated by <xref ref-type="bibr" rid="B20">Hoffer’s (1937</xref>: fig. 1) drawing on the habitus of the holotype of <italic><tp:taxon-name><tp:taxon-name-part taxon-name-part-type="genus" reg="Strandiolus">S.</tp:taxon-name-part><tp:taxon-name-part taxon-name-part-type="species" reg="jugoslavicus">jugoslavicus</tp:taxon-name-part></tp:taxon-name></italic> and <xref ref-type="bibr" rid="B45">Verhoeff (1899)</xref> mentioned that the posterior corners of the tergites 3, 5, 8, 10, 12, and 14 are exceptionally strongly rounded. It is present in the holotype of <italic><tp:taxon-name><tp:taxon-name-part taxon-name-part-type="genus" reg="Lithobius"/><tp:taxon-name-part taxon-name-part-type="species" reg="matulici">matulici</tp:taxon-name-part></tp:taxon-name></italic> (Fig. <xref ref-type="fig" rid="F3">7</xref>) and in our fresh specimens as well. <xref ref-type="bibr" rid="B32">Matic and Dărăbanţu (1968)</xref> seem to have overlooked this character, as they only mentioned that the tergites are without posterior triangular projections. <xref ref-type="bibr" rid="B20">Hoffer (1937)</xref> characterised the tergites as of oval in shape, but for more details he referred to his drawing with the holotype which depicts tergite 14 with rounded posterior margin.</p><p>The shape of the 14<sup>th</sup> tergite seems to indicate a close relation of <italic><tp:taxon-name><tp:taxon-name-part taxon-name-part-type="genus" reg="Lithobius">L.</tp:taxon-name-part><tp:taxon-name-part taxon-name-part-type="species" reg="matulici">matulici</tp:taxon-name-part></tp:taxon-name></italic> to the members of the subgenus <tp:taxon-name><tp:taxon-name-part taxon-name-part-type="genus" reg="Lithobius"/><tp:taxon-name-part taxon-name-part-type="subgenus" reg="Thracolithobius">Thracolithobius</tp:taxon-name-part></tp:taxon-name> Matic, 1962 (<xref ref-type="bibr" rid="B49">Zapparoli and Edgecombe 2011</xref>), especially to its type species, <italic><tp:taxon-name><tp:taxon-name-part taxon-name-part-type="genus" reg="Lithobius">Lithobius</tp:taxon-name-part><tp:taxon-name-part taxon-name-part-type="species" reg="remyi">remyi</tp:taxon-name-part></tp:taxon-name></italic>, described from the Gradje Cave (Montenegro), which is only 95–150 km from the known occurrences of <italic><tp:taxon-name><tp:taxon-name-part taxon-name-part-type="genus" reg="Lithobius">L.</tp:taxon-name-part><tp:taxon-name-part taxon-name-part-type="species" reg="matulici">matulici</tp:taxon-name-part></tp:taxon-name></italic>, and also reported from the North Albanian Merkurth Cave (<xref ref-type="bibr" rid="B41">Stoev 1996</xref>). As the posteriorly semicircular form of the 14<sup>th</sup> tergite is the key character defining <italic><tp:taxon-name><tp:taxon-name-part taxon-name-part-type="genus" reg="Thracolithobius">Thracolithobius</tp:taxon-name-part></tp:taxon-name></italic>, we could consider <italic><tp:taxon-name><tp:taxon-name-part taxon-name-part-type="genus" reg="Lithobius">L.</tp:taxon-name-part><tp:taxon-name-part taxon-name-part-type="species" reg="matulici">matulici</tp:taxon-name-part></tp:taxon-name></italic> as member of this subgenus, but we refrain to do for reasons of nomenclatural stability. Including <italic><tp:taxon-name><tp:taxon-name-part taxon-name-part-type="genus" reg="Lithobius">L.</tp:taxon-name-part><tp:taxon-name-part taxon-name-part-type="species" reg="matulici">matulici</tp:taxon-name-part></tp:taxon-name></italic> in <italic><tp:taxon-name><tp:taxon-name-part taxon-name-part-type="genus" reg="Thracolithobius">Thracolithobius</tp:taxon-name-part></tp:taxon-name></italic> would result in a situation in which the generic name <italic><tp:taxon-name><tp:taxon-name-part taxon-name-part-type="genus" reg="Strandiolus">Strandiolus</tp:taxon-name-part></tp:taxon-name></italic> Hoffer, 1937 would became a subjective senior synonym of <italic><tp:taxon-name><tp:taxon-name-part taxon-name-part-type="genus" reg="Thracolithobius">Thracolithobius</tp:taxon-name-part></tp:taxon-name></italic> Matic, 1962 according to the principle of priority (<xref ref-type="bibr" rid="B12">ICZN 1999</xref>: Art. 23), because its type species, <italic><tp:taxon-name><tp:taxon-name-part taxon-name-part-type="genus" reg="Strandiolus">Strandiolus</tp:taxon-name-part><tp:taxon-name-part taxon-name-part-type="species" reg="jugoslavicus">jugoslavicus</tp:taxon-name-part></tp:taxon-name></italic> Hoffer, 1937, is synonymised in the present paper under <italic><tp:taxon-name><tp:taxon-name-part taxon-name-part-type="genus" reg="Lithobius">L.</tp:taxon-name-part><tp:taxon-name-part taxon-name-part-type="species" reg="matulici">matulici</tp:taxon-name-part></tp:taxon-name></italic> (see above). <italic><tp:taxon-name><tp:taxon-name-part taxon-name-part-type="genus" reg="Strandiolus">Strandiolus</tp:taxon-name-part></tp:taxon-name></italic> was synonymised under <italic><tp:taxon-name><tp:taxon-name-part taxon-name-part-type="genus" reg="Lithobius">Lithobius</tp:taxon-name-part></tp:taxon-name></italic> (s.s.) by <xref ref-type="bibr" rid="B42">Stoev (1997)</xref> (also proposed earlier informally and without explanation by <xref ref-type="bibr" rid="B18">Folkmanová (1946)</xref> in a key) because its differential characters are either actually common in <italic><tp:taxon-name><tp:taxon-name-part taxon-name-part-type="genus" reg="Lithobius">Lithobius</tp:taxon-name-part></tp:taxon-name></italic> (s.s.) – three ‘claws’ on legs 1–13, reduced leg plectrotaxy, notched lateral edges of head, absence of tergal projections, form of maxillae II – or adaptations to the cave environment – absence of ocelli, elongation of legs and narrow anterior sternites, depigmentation, high number of antennal articles – and as such of no taxonomical importance. Meanwhile, <italic><tp:taxon-name><tp:taxon-name-part taxon-name-part-type="genus" reg="Thracolithobius">Thracolithobius</tp:taxon-name-part></tp:taxon-name></italic> Matic, 1962 is considered as a valid subgenus (<xref ref-type="bibr" rid="B42">Stoev 1997</xref>; <xref ref-type="bibr" rid="B37">Shelley 2006</xref>; <xref ref-type="bibr" rid="B14">Ćurčić et al. 2008</xref>; <xref ref-type="bibr" rid="B49">Zapparoli and Edgecombe 2011</xref>) with three species – <italic><tp:taxon-name><tp:taxon-name-part taxon-name-part-type="genus" reg="Lithobius">L.</tp:taxon-name-part><tp:taxon-name-part taxon-name-part-type="species" reg="dacicus">dacicus</tp:taxon-name-part></tp:taxon-name></italic> Matic, 1959, <italic><tp:taxon-name><tp:taxon-name-part taxon-name-part-type="genus" reg="Lithobius">L.</tp:taxon-name-part><tp:taxon-name-part taxon-name-part-type="species" reg="inexpectatus">inexpectatus</tp:taxon-name-part></tp:taxon-name></italic> Matic, 1962, <italic><tp:taxon-name><tp:taxon-name-part taxon-name-part-type="genus" reg="Lithobius">L.</tp:taxon-name-part><tp:taxon-name-part taxon-name-part-type="species" reg="remyi">remyi</tp:taxon-name-part></tp:taxon-name></italic> Jawlowski, 1933 – but the monopyhly of this group might be questioned. The only common character defining this subgenus is the shape of the 14<sup>th</sup> tergite, a character that however has already been proven to vary at the inter(sub)specific level in <italic><tp:taxon-name><tp:taxon-name-part taxon-name-part-type="genus" reg="Lithobius">Lithobius</tp:taxon-name-part></tp:taxon-name></italic> (<xref ref-type="bibr" rid="B4">Andersson 1979</xref>) and in another lithobiomorph genus, <italic><tp:taxon-name><tp:taxon-name-part taxon-name-part-type="genus" reg="Eupolybothrus">Eupolybothrus</tp:taxon-name-part></tp:taxon-name></italic> (<xref ref-type="bibr" rid="B43">Stoev et al. 2013</xref>; <xref ref-type="bibr" rid="B3">Akkari et al. 2017</xref>). Apart from this character, the members of the subgenus seem to be rather different in several other features (e.g. presence/absence of ocelli and a wart-like structure on forcipular tarsungulum) and <italic><tp:taxon-name><tp:taxon-name-part taxon-name-part-type="genus" reg="Lithobius">L.</tp:taxon-name-part><tp:taxon-name-part taxon-name-part-type="species" reg="matulici">matulici</tp:taxon-name-part></tp:taxon-name></italic> differs actually from the members of <italic><tp:taxon-name><tp:taxon-name-part taxon-name-part-type="genus" reg="Thracolithobius">Thracolithobius</tp:taxon-name-part></tp:taxon-name></italic> even in an aspect of the 14<sup>th</sup> tergite: the rounded shape is present in <italic><tp:taxon-name><tp:taxon-name-part taxon-name-part-type="genus" reg="Lithobius"/><tp:taxon-name-part taxon-name-part-type="species" reg="matulici">matulici</tp:taxon-name-part></tp:taxon-name></italic> also in females, while it is known only from males in the other species. Although at least <italic><tp:taxon-name><tp:taxon-name-part taxon-name-part-type="genus" reg="Lithobius">L.</tp:taxon-name-part><tp:taxon-name-part taxon-name-part-type="species" reg="remyi">remyi</tp:taxon-name-part></tp:taxon-name></italic> and <italic><tp:taxon-name><tp:taxon-name-part taxon-name-part-type="genus" reg="Lithobius">L.</tp:taxon-name-part><tp:taxon-name-part taxon-name-part-type="species" reg="matulici">matulici</tp:taxon-name-part></tp:taxon-name></italic> seem to be similar also in some other features (lack of ocelli, strong porodonts, coxosternal dentation) this may be also due to convergent adaptation to a similar lifestyle in cave environments.</p><p>According to this, we can expect that molecular studies will prove <italic><tp:taxon-name><tp:taxon-name-part taxon-name-part-type="genus" reg="Thracolithobius">Thracolithobius</tp:taxon-name-part></tp:taxon-name></italic> to be polyphyletic with its members spread among different clades of <italic><tp:taxon-name><tp:taxon-name-part taxon-name-part-type="genus" reg="Lithobius">Lithobius</tp:taxon-name-part></tp:taxon-name></italic> (s.l.), which would result in its synonymisation under <italic><tp:taxon-name><tp:taxon-name-part taxon-name-part-type="genus" reg="Lithobius">Lithobius</tp:taxon-name-part></tp:taxon-name></italic> (s.s.); and this would be the case again even if its name would be changed here to the older name <italic><tp:taxon-name><tp:taxon-name-part taxon-name-part-type="genus" reg="Strandiolus">Strandiolus</tp:taxon-name-part></tp:taxon-name></italic>. In case future molecular studies give an opposite result (i.e. monophyly of <italic><tp:taxon-name><tp:taxon-name-part taxon-name-part-type="genus" reg="Thracolithobius">Thracolithobius</tp:taxon-name-part></tp:taxon-name></italic> including <italic><tp:taxon-name><tp:taxon-name-part taxon-name-part-type="genus" reg="Lithobius">L.</tp:taxon-name-part><tp:taxon-name-part taxon-name-part-type="species" reg="matulici">matulici</tp:taxon-name-part></tp:taxon-name></italic>), <italic><tp:taxon-name><tp:taxon-name-part taxon-name-part-type="genus" reg="Strandiolus">Strandiolus</tp:taxon-name-part></tp:taxon-name></italic> might be revalidated.</p></tp:treatment-sec><tp:treatment-sec sec-type="Differential diagnosis" id="SECID0EL1AG"><title>Differential diagnosis.</title><p>Among the <italic><tp:taxon-name><tp:taxon-name-part taxon-name-part-type="genus" reg="Lithobius">Lithobius</tp:taxon-name-part></tp:taxon-name></italic> species with a posteriorly rounded tergite 14, <italic><tp:taxon-name><tp:taxon-name-part taxon-name-part-type="genus" reg="Lithobius">L.</tp:taxon-name-part><tp:taxon-name-part taxon-name-part-type="species" reg="matulici">matulici</tp:taxon-name-part></tp:taxon-name></italic> seems to be most similar to <italic><tp:taxon-name><tp:taxon-name-part taxon-name-part-type="genus" reg="Lithobius">L.</tp:taxon-name-part><tp:taxon-name-part taxon-name-part-type="species" reg="remyi">remyi</tp:taxon-name-part></tp:taxon-name></italic>, but differs from that species in size (11–13 mm in <italic><tp:taxon-name><tp:taxon-name-part taxon-name-part-type="genus" reg="Lithobius"/><tp:taxon-name-part taxon-name-part-type="species" reg="remyi">remyi</tp:taxon-name-part></tp:taxon-name></italic>, 14–26 mm in <italic><tp:taxon-name><tp:taxon-name-part taxon-name-part-type="genus" reg="Lithobius"/><tp:taxon-name-part taxon-name-part-type="species" reg="matulici">matulici</tp:taxon-name-part></tp:taxon-name></italic>), number of antennal articles (56–64 in <italic><tp:taxon-name><tp:taxon-name-part taxon-name-part-type="genus" reg="Lithobius"/><tp:taxon-name-part taxon-name-part-type="species" reg="remyi">remyi</tp:taxon-name-part></tp:taxon-name></italic>, 76–110 in <italic><tp:taxon-name><tp:taxon-name-part taxon-name-part-type="genus" reg="Lithobius"/><tp:taxon-name-part taxon-name-part-type="species" reg="matulici">matulici</tp:taxon-name-part></tp:taxon-name></italic>), and the shape of the female gonopodal claw (tripartite in <italic><tp:taxon-name><tp:taxon-name-part taxon-name-part-type="genus" reg="Lithobius"/><tp:taxon-name-part taxon-name-part-type="species" reg="remyi">remyi</tp:taxon-name-part></tp:taxon-name></italic>, bipartite in <italic><tp:taxon-name><tp:taxon-name-part taxon-name-part-type="genus" reg="Lithobius"/><tp:taxon-name-part taxon-name-part-type="species" reg="matulici">matulici</tp:taxon-name-part></tp:taxon-name></italic>). From <italic><tp:taxon-name><tp:taxon-name-part taxon-name-part-type="genus" reg="Lithobius">L.</tp:taxon-name-part><tp:taxon-name-part taxon-name-part-type="species" reg="dacicus">dacicus</tp:taxon-name-part></tp:taxon-name></italic>, <italic><tp:taxon-name><tp:taxon-name-part taxon-name-part-type="genus" reg="Lithobius">L.</tp:taxon-name-part><tp:taxon-name-part taxon-name-part-type="species" reg="matulici">matulici</tp:taxon-name-part></tp:taxon-name></italic> differs in size (about 12 mm in <italic><tp:taxon-name><tp:taxon-name-part taxon-name-part-type="genus" reg="Lithobius"/><tp:taxon-name-part taxon-name-part-type="species" reg="dacicus">dacicus</tp:taxon-name-part></tp:taxon-name></italic>, 14–26 mm in <italic><tp:taxon-name><tp:taxon-name-part taxon-name-part-type="genus" reg="Lithobius"/><tp:taxon-name-part taxon-name-part-type="species" reg="matulici">matulici</tp:taxon-name-part></tp:taxon-name></italic>), number of antennal articles (37–61 in <italic><tp:taxon-name><tp:taxon-name-part taxon-name-part-type="genus" reg="Lithobius"/><tp:taxon-name-part taxon-name-part-type="species" reg="dacicus">dacicus</tp:taxon-name-part></tp:taxon-name></italic>, 76–110 in <italic><tp:taxon-name><tp:taxon-name-part taxon-name-part-type="genus" reg="Lithobius"/><tp:taxon-name-part taxon-name-part-type="species" reg="matulici">matulici</tp:taxon-name-part></tp:taxon-name></italic>), coxosternal dentation (2+2–3+4 small and obtuse teeth in <italic><tp:taxon-name><tp:taxon-name-part taxon-name-part-type="genus" reg="Lithobius"/><tp:taxon-name-part taxon-name-part-type="species" reg="matulici">matulici</tp:taxon-name-part></tp:taxon-name></italic>, 2+2 well developed teeth in <italic><tp:taxon-name><tp:taxon-name-part taxon-name-part-type="genus" reg="Lithobius"/><tp:taxon-name-part taxon-name-part-type="species" reg="dacicus">dacicus</tp:taxon-name-part></tp:taxon-name></italic>), and completeness of coxosternal chitin-lines (not reaching the posterior margin of the coxosternite in <italic><tp:taxon-name><tp:taxon-name-part taxon-name-part-type="genus" reg="Lithobius"/><tp:taxon-name-part taxon-name-part-type="species" reg="dacicus">dacicus</tp:taxon-name-part></tp:taxon-name></italic>, reaching it in <italic><tp:taxon-name><tp:taxon-name-part taxon-name-part-type="genus" reg="Lithobius"/><tp:taxon-name-part taxon-name-part-type="species" reg="matulici">matulici</tp:taxon-name-part></tp:taxon-name></italic>). <italic><tp:taxon-name><tp:taxon-name-part taxon-name-part-type="genus" reg="Lithobius">Lithobius</tp:taxon-name-part><tp:taxon-name-part taxon-name-part-type="species" reg="inexpectatus">inexpectatus</tp:taxon-name-part></tp:taxon-name></italic> is distinguished from <italic><tp:taxon-name><tp:taxon-name-part taxon-name-part-type="genus" reg="Lithobius">L.</tp:taxon-name-part><tp:taxon-name-part taxon-name-part-type="species" reg="matulici">matulici</tp:taxon-name-part></tp:taxon-name></italic> by having 12–14 ocelli (missing in <italic><tp:taxon-name><tp:taxon-name-part taxon-name-part-type="genus" reg="Lithobius"/><tp:taxon-name-part taxon-name-part-type="species" reg="matulici">matulici</tp:taxon-name-part></tp:taxon-name></italic>), by the coxosternal dentation (2+2–3+4 small and obtuse teeth and very strong porodonts in <italic><tp:taxon-name><tp:taxon-name-part taxon-name-part-type="genus" reg="Lithobius"/><tp:taxon-name-part taxon-name-part-type="species" reg="matulici">matulici</tp:taxon-name-part></tp:taxon-name></italic>, 2+2 larger teeth and slender porodonts in <italic><tp:taxon-name><tp:taxon-name-part taxon-name-part-type="genus" reg="Lithobius"/><tp:taxon-name-part taxon-name-part-type="species" reg="inexpectatus">inexpectatus</tp:taxon-name-part></tp:taxon-name></italic>), the number of antennal articles (42 in <italic><tp:taxon-name><tp:taxon-name-part taxon-name-part-type="genus" reg="Lithobius"/><tp:taxon-name-part taxon-name-part-type="species" reg="inexpectatus">inexpectatus</tp:taxon-name-part></tp:taxon-name></italic>, 76–110 in <italic><tp:taxon-name><tp:taxon-name-part taxon-name-part-type="genus" reg="Lithobius"/><tp:taxon-name-part taxon-name-part-type="species" reg="matulici">matulici</tp:taxon-name-part></tp:taxon-name></italic>), the presence of accessory spines on legs 14–15 (absent in <italic><tp:taxon-name><tp:taxon-name-part taxon-name-part-type="genus" reg="Lithobius"/><tp:taxon-name-part taxon-name-part-type="species" reg="matulici">matulici</tp:taxon-name-part></tp:taxon-name></italic>), the shape of the female gonopod claw (tripartite in <italic><tp:taxon-name><tp:taxon-name-part taxon-name-part-type="genus" reg="Lithobius"/><tp:taxon-name-part taxon-name-part-type="species" reg="inexpectatus">inexpectatus</tp:taxon-name-part></tp:taxon-name></italic>, bipartite in <italic><tp:taxon-name><tp:taxon-name-part taxon-name-part-type="genus" reg="Lithobius"/><tp:taxon-name-part taxon-name-part-type="species" reg="matulici">matulici</tp:taxon-name-part></tp:taxon-name></italic>), and plectrotaxy (1–15VaF, 1–13VaT, 1–14VpT, 8–15DaP, 1–15DpP, 1–13DaF, 3–15DpF and 3–15DpT present in <italic><tp:taxon-name><tp:taxon-name-part taxon-name-part-type="genus" reg="Lithobius"/><tp:taxon-name-part taxon-name-part-type="species" reg="inexpectatus">inexpectatus</tp:taxon-name-part></tp:taxon-name></italic>, missing in <italic><tp:taxon-name><tp:taxon-name-part taxon-name-part-type="genus" reg="Lithobius"/><tp:taxon-name-part taxon-name-part-type="species" reg="matulici">matulici</tp:taxon-name-part></tp:taxon-name></italic>).</p><p>Although no rounded form of tergite 14 is known for it, <italic><tp:taxon-name><tp:taxon-name-part taxon-name-part-type="genus" reg="Lithobius">L.</tp:taxon-name-part><tp:taxon-name-part taxon-name-part-type="species" reg="sketi">sketi</tp:taxon-name-part></tp:taxon-name></italic> was stated to be very similar to <italic><tp:taxon-name><tp:taxon-name-part taxon-name-part-type="genus" reg="Lithobius">L.</tp:taxon-name-part><tp:taxon-name-part taxon-name-part-type="species" reg="matulici">matulici</tp:taxon-name-part></tp:taxon-name></italic>, and they also co-occur in Vjetrenica Cave (<xref ref-type="bibr" rid="B32">Matic and Dărăbanţu 1968</xref>). The two species are readily distinguished by the accessory spines on the 14–15<sup>th</sup> legs (present in <italic><tp:taxon-name><tp:taxon-name-part taxon-name-part-type="genus" reg="Lithobius"/><tp:taxon-name-part taxon-name-part-type="species" reg="sketi">sketi</tp:taxon-name-part></tp:taxon-name></italic>, missing in <italic><tp:taxon-name><tp:taxon-name-part taxon-name-part-type="genus" reg="Lithobius"/><tp:taxon-name-part taxon-name-part-type="species" reg="matulici">matulici</tp:taxon-name-part></tp:taxon-name></italic>), by the number and arrangement of coxal pores (5–9 per coxa arranged in 2 partly irregular rows in <italic><tp:taxon-name><tp:taxon-name-part taxon-name-part-type="genus" reg="Lithobius"/><tp:taxon-name-part taxon-name-part-type="species" reg="sketi">sketi</tp:taxon-name-part></tp:taxon-name></italic>, 3–5 per coxa in a single row in <italic><tp:taxon-name><tp:taxon-name-part taxon-name-part-type="genus" reg="Lithobius"/><tp:taxon-name-part taxon-name-part-type="species" reg="matulici">matulici</tp:taxon-name-part></tp:taxon-name></italic>), the female gonopods (1+1 spurs and simple claw in <italic><tp:taxon-name><tp:taxon-name-part taxon-name-part-type="genus" reg="Lithobius"/><tp:taxon-name-part taxon-name-part-type="species" reg="sketi">sketi</tp:taxon-name-part></tp:taxon-name></italic>, 2+2 spurs and bipartite claw in <italic><tp:taxon-name><tp:taxon-name-part taxon-name-part-type="genus" reg="Lithobius"/><tp:taxon-name-part taxon-name-part-type="species" reg="matulici">matulici</tp:taxon-name-part></tp:taxon-name></italic>), and their plectrotaxy (1–13VpP, 1–15DaP, 1–15DpP, 1–14DaF, 1–15DpF and 2–15DpT present in <italic><tp:taxon-name><tp:taxon-name-part taxon-name-part-type="genus" reg="Lithobius"/><tp:taxon-name-part taxon-name-part-type="species" reg="sketi">sketi</tp:taxon-name-part></tp:taxon-name></italic>, missing in <italic><tp:taxon-name><tp:taxon-name-part taxon-name-part-type="genus" reg="Lithobius"/><tp:taxon-name-part taxon-name-part-type="species" reg="matulici">matulici</tp:taxon-name-part></tp:taxon-name></italic>).</p></tp:treatment-sec><tp:treatment-sec sec-type="Semiaquatic behaviour" id="SECID0EYHBG"><title>Semiaquatic behaviour.</title><p>One lithobiomorph specimen was found in July 2014 while one of the authors, G. Balázs, was diving in Vjetrenica Cave. The specimen was in a water-filled part of the cave (Donje Vjetrenica), freely and consciously walking on the underwater bottom at a depth of 3 metres, at a distance of about 30 metres from any terrestrial microhabitats (i.e. chambers with air). This specimen was without any signs of distress (no spasms, no enfeeblement). There was no flood in the cave at that time, the water was still (not flowing), and thus a simple flushing away of the specimen from the water’s edge might be ruled out. This individual spent another 2 hours in the water, while kept captured by the diver and escaped later during photographic documentation. In the photograph (Fig. <xref ref-type="fig" rid="F4">18</xref>), the 14<sup>th</sup> tergite of the specimen seems clearly rounded posteriorly, and thus it can be considered as <italic><tp:taxon-name><tp:taxon-name-part taxon-name-part-type="genus" reg="Lithobius">L.</tp:taxon-name-part><tp:taxon-name-part taxon-name-part-type="species" reg="matulici">matulici</tp:taxon-name-part></tp:taxon-name></italic> with confidence. Similar cases of lithobiomorph specimens on the bottom of water (puddles) in caves were photo-documented in Montenegro (Dobuki Do: <named-content xmlns:xlink="http://www.w3.org/1999/xlink" content-type="dwc:verbatimCoordinates" xlink:type="simple"><named-content content-type="geo-json" specific-use="{&#34;type&#34;:&#34;Point&#34;,&#34;coordinates&#34;:[18.811933,42.428983]}" id="NCID0ESIBG" xlink:type="simple">42°25.739'N 18°48.716'E</named-content></named-content>: August 2006, Zsolt Polacsek in litt., Figs <xref ref-type="fig" rid="F4">19</xref>, <xref ref-type="fig" rid="F4">20</xref>; July 2018, Márton Mede in litt.), and from a cave in North Spain (Tibia-Fresca Cave System, 19 July 2016, see supplementary file 1: Video 1; Zsolt Polacsek in litt.).</p><fig id="F4" position="float" orientation="portrait"><label>Figures 18–20.</label><caption><p><italic><tp:taxon-name><tp:taxon-name-part taxon-name-part-type="genus" reg="Lithobius">Lithobius</tp:taxon-name-part></tp:taxon-name></italic> specimens from Dinaric caves <bold>18</bold> living <tp:taxon-name><tp:taxon-name-part taxon-name-part-type="genus" reg="Lithobius">Lithobius</tp:taxon-name-part><tp:taxon-name-part taxon-name-part-type="uncertainty-rank">cf.</tp:taxon-name-part><tp:taxon-name-part taxon-name-part-type="species" reg="matulici">matulici</tp:taxon-name-part></tp:taxon-name> specimen of ca. 25 mm length from the Vjetrenica Cave (Bosnia and Herzegovina) (photo by Gergely Balázs) <bold>19–20</bold><italic><tp:taxon-name><tp:taxon-name-part taxon-name-part-type="genus" reg="Lithobius">Lithobius</tp:taxon-name-part></tp:taxon-name></italic> sp. under water in the Dobuki Do Cave (Montenegro) (photos by Zsolt Polacsek).</p></caption><graphic xmlns:xlink="http://www.w3.org/1999/xlink" xlink:href="zookeys-848-001-g004.jpg" position="float" orientation="portrait" xlink:type="simple" id="oo_302868.jpg"/></fig></tp:treatment-sec><tp:treatment-sec><!--Section generated to contain objects referenced in tp:taxon-treatment.--><fig id="F1" position="float" orientation="portrait"><label>Figure 1.</label><caption><p>Occurrences of blind <italic><tp:taxon-name><tp:taxon-name-part taxon-name-part-type="genus" reg="Lithobius">Lithobius</tp:taxon-name-part></tp:taxon-name></italic> species in the South Dinaric Alps.</p></caption><graphic xmlns:xlink="http://www.w3.org/1999/xlink" xlink:href="zookeys-848-001-g001.jpg" position="float" orientation="portrait" xlink:type="simple" id="oo_302865.jpg"/></fig></tp:treatment-sec><ref-list><ref id="B45"><mixed-citation xmlns:xlink="http://www.w3.org/1999/xlink" xlink:type="simple"><person-group><name name-style="western"><surname>Verhoeff</surname><given-names>KW</given-names></name></person-group> (<year>1899</year>) <article-title>Beiträge zur Kenntnis paläarktischer Myriopoden, XI. Aufsatz: Neue und wenig bekannte Lithobiiden.</article-title><source>Verhandlungen der Zoologisch-Botanischen Gesellschaft in Wien</source><volume>49</volume>: <fpage>451</fpage>–<lpage>459</lpage>. <ext-link xlink:type="simple" ext-link-type="doi" xlink:href="10.5962/bhl.part.24105">https://doi.org/10.5962/bhl.part.24105</ext-link></mixed-citation></ref><ref id="B46"><mixed-citation xmlns:xlink="http://www.w3.org/1999/xlink" xlink:type="simple"><person-group><name name-style="western"><surname>Verhoeff</surname><given-names>KW</given-names></name></person-group> (<year>1900</year>) <article-title>Beiträge zur Kenntniss paläarktischer Myriopoden, XV. Aufsatz: Lithobiiden aus Bosnien, Herzogovina und Dalmatien.</article-title><source>Berliner entomologische Zeitschrift</source><volume>45</volume>: <fpage>153</fpage>–<lpage>179</lpage>. <ext-link xlink:type="simple" ext-link-type="doi" xlink:href="10.1002/mmnd.47919000305">https://doi.org/10.1002/mmnd.47919000305</ext-link></mixed-citation></ref><ref id="B47"><mixed-citation xmlns:xlink="http://www.w3.org/1999/xlink" xlink:type="simple"><person-group><name name-style="western"><surname>Verhoeff</surname><given-names>KW</given-names></name></person-group> (<year>1937</year>) <article-title>Chilopoden-Studien. Zur Kenntnis der Lithobiiden.</article-title><source>Archiv für Naturgeschichte</source><volume>6</volume>: <fpage>171</fpage>–<lpage>257</lpage>.</mixed-citation></ref><ref id="B29"><mixed-citation xmlns:xlink="http://www.w3.org/1999/xlink" xlink:type="simple"><person-group><name name-style="western"><surname>Matic</surname><given-names>Z</given-names></name></person-group> (<year>1960</year>) <article-title>Beiträge zur Kenntnis der blinden <italic><tp:taxon-name><tp:taxon-name-part taxon-name-part-type="genus">Lithobius</tp:taxon-name-part></tp:taxon-name></italic>-Arten (<tp:taxon-name><tp:taxon-name-part taxon-name-part-type="class">Chilopoda</tp:taxon-name-part></tp:taxon-name>-<tp:taxon-name><tp:taxon-name-part taxon-name-part-type="subphylum">Myriapoda</tp:taxon-name-part></tp:taxon-name>) Europas.</article-title><source>Zoologischer Anzeiger</source><volume>164</volume>: <fpage>443</fpage>–<lpage>449</lpage>.</mixed-citation></ref><ref id="B31"><mixed-citation xmlns:xlink="http://www.w3.org/1999/xlink" xlink:type="simple"><person-group><name name-style="western"><surname>Matic</surname><given-names>Z</given-names></name></person-group> (<year>1967</year>) <article-title>Contribution à la connaissance des Lithobiides, Scutigérides et Cryptopsides des grottes de l’Italie (<tp:taxon-name><tp:taxon-name-part taxon-name-part-type="above-genus">Myriopoda</tp:taxon-name-part></tp:taxon-name>).</article-title><source>Fragmenta Entomologica</source><volume>5</volume>: <fpage>77</fpage>–<lpage>110</lpage>.</mixed-citation></ref><ref id="B32"><mixed-citation xmlns:xlink="http://www.w3.org/1999/xlink" xlink:type="simple"><person-group><name name-style="western"><surname>Matic</surname><given-names>Z</given-names></name><name name-style="western"><surname>Dărăbanţu</surname><given-names>C</given-names></name></person-group> (<year>1968</year>) <article-title>Contributions à la connaissance des chilopodes de Yougoslavie.</article-title><source>Slovenska Akademia Znanosti in Umetnosti, Razred za Prirodoslovne in Medicinske Vede</source><volume>11</volume>(<issue>5</issue>): <fpage>201</fpage>–<lpage>229</lpage>.</mixed-citation></ref><ref id="B28"><mixed-citation xmlns:xlink="http://www.w3.org/1999/xlink" xlink:type="simple"><person-group><name name-style="western"><surname>Lewis</surname><given-names>JGE</given-names></name></person-group> (<year>1981</year>) <source>The Biology of Centipedes.</source><publisher-name>Cambridge University Press</publisher-name>, <publisher-loc>Cambridge</publisher-loc>, <size units="page">476 pp</size>. <ext-link xlink:type="simple" ext-link-type="doi" xlink:href="10.1017/CBO9780511565649">https://doi.org/10.1017/CBO9780511565649</ext-link></mixed-citation></ref><ref id="B25"><mixed-citation xmlns:xlink="http://www.w3.org/1999/xlink" xlink:type="simple"><person-group><name name-style="western"><surname>Kos</surname><given-names>I</given-names></name></person-group> (<year>1992</year>) <article-title>A review of the taxonomy, geographical distribution and ecology of the centipedes of Yugoslavia (<tp:taxon-name><tp:taxon-name-part taxon-name-part-type="subphylum">Myriapoda</tp:taxon-name-part></tp:taxon-name>, <tp:taxon-name><tp:taxon-name-part taxon-name-part-type="class">Chilopoda</tp:taxon-name-part></tp:taxon-name>).</article-title><source>Berichte des naturwissenschaftlichen-medizinischen Verein Innsbruck, Supplement</source><volume>10</volume>: <fpage>353</fpage>–<lpage>360</lpage>.</mixed-citation></ref><ref id="B18"><mixed-citation xmlns:xlink="http://www.w3.org/1999/xlink" xlink:type="simple"><person-group><name name-style="western"><surname>Folkmanová</surname><given-names>B</given-names></name></person-group> (<year>1946</year>) Noví Lithobiové (<tp:taxon-name><tp:taxon-name-part taxon-name-part-type="class">Chilopoda</tp:taxon-name-part></tp:taxon-name>) z Balkánských jeskyň (Pátá předběžná zpráva). [New <italic><tp:taxon-name><tp:taxon-name-part taxon-name-part-type="genus">Lithobius</tp:taxon-name-part></tp:taxon-name></italic> species (<tp:taxon-name><tp:taxon-name-part taxon-name-part-type="class">Chilopoda</tp:taxon-name-part></tp:taxon-name>) from Balkan caves (The fifth preliminary report).] Příroda 38: 57–70. (in Czech)</mixed-citation></ref><ref id="B42"><mixed-citation xmlns:xlink="http://www.w3.org/1999/xlink" xlink:type="simple"><person-group><name name-style="western"><surname>Stoev</surname><given-names>P</given-names></name></person-group> (<year>1997</year>) <article-title>A check-list of the centipedes of the Balkan peninsula with some taxonomic notes and a complete bibliography (<tp:taxon-name><tp:taxon-name-part taxon-name-part-type="class">Chilopoda</tp:taxon-name-part></tp:taxon-name>).</article-title><source>Entomologica Scandinavica, Supplement</source><volume>51</volume>: <fpage>87</fpage>–<lpage>105</lpage>.</mixed-citation></ref><ref id="B49"><mixed-citation xmlns:xlink="http://www.w3.org/1999/xlink" xlink:type="simple"><person-group><name name-style="western"><surname>Zapparoli</surname><given-names>M</given-names></name><name name-style="western"><surname>Edgecombe</surname><given-names>GD</given-names></name></person-group> (<year>2011</year>) <article-title><tp:taxon-name><tp:taxon-name-part taxon-name-part-type="order">Lithobiomorpha</tp:taxon-name-part></tp:taxon-name>.</article-title> In: <person-group><name name-style="western"><surname>Minelli</surname><given-names>A</given-names></name></person-group> (<role>Ed.</role>) <issue-title>Treatise on Zoology – Anatomy, Taxonomy, Biology – The Myriapoda, Volume 1.</issue-title><source>Jordaan Luchtmans, Brill, Leiden/Boston</source>, <fpage>371</fpage>–<lpage>389</lpage>.</mixed-citation></ref><ref id="B20"><mixed-citation xmlns:xlink="http://www.w3.org/1999/xlink" xlink:type="simple"><person-group><name name-style="western"><surname>Hoffer</surname><given-names>A</given-names></name></person-group> (<year>1937</year>) <article-title>Descriptions des nouveaux chilopodes cavernicoles du Karst de l’Europe méridionale. Pars I. <italic><tp:taxon-name><tp:taxon-name-part taxon-name-part-type="genus">Strandiolus</tp:taxon-name-part><tp:taxon-name-part taxon-name-part-type="species">jugoslavicus</tp:taxon-name-part></tp:taxon-name></italic> n. g. n. sp. Festschrift fur Dr.</article-title><source>Embrik Strand, Riga</source><volume>2</volume>: <fpage>427</fpage>–<lpage>432</lpage>.</mixed-citation></ref><ref id="B24"><mixed-citation xmlns:xlink="http://www.w3.org/1999/xlink" xlink:type="simple"><person-group><name name-style="western"><surname>Jeekel</surname><given-names>CAW</given-names></name></person-group> (<year>2005</year>) <article-title>Nomenclator generum et familiarum Chilopodorum: A list of the genus and family-group names in the class <tp:taxon-name><tp:taxon-name-part taxon-name-part-type="class">Chilopoda</tp:taxon-name-part></tp:taxon-name> from the 10<sup>th</sup> edition of Linnaeus, 1758, to the end of 1957.</article-title><source>Myriapod Memoranda, Supplement</source><volume>1</volume>: <fpage>1</fpage>–<lpage>130</lpage>.</mixed-citation></ref><ref id="B41"><mixed-citation xmlns:xlink="http://www.w3.org/1999/xlink" xlink:type="simple"><person-group><name name-style="western"><surname>Stoev</surname><given-names>P</given-names></name></person-group> (<year>1996</year>) <article-title>Notes on the <tp:taxon-name><tp:taxon-name-part taxon-name-part-type="class">Chilopoda</tp:taxon-name-part></tp:taxon-name> of Albania, 1.</article-title><source><tp:taxon-name><tp:taxon-name-part taxon-name-part-type="phylum">Arthropoda</tp:taxon-name-part></tp:taxon-name> Selecta</source><volume>5</volume>: <fpage>125</fpage>–<lpage>130</lpage>.</mixed-citation></ref><ref id="B12"><mixed-citation xmlns:xlink="http://www.w3.org/1999/xlink" xlink:type="simple"><person-group><name name-style="western"><surname>Burrows</surname><given-names>FJ</given-names></name><name name-style="western"><surname>Hales</surname><given-names>DF</given-names></name><name name-style="western"><surname>Beattie</surname><given-names>AJ</given-names></name></person-group> (<year>1994</year>) <article-title>Aquatic millipedes in Australia: a biological enigma and a conservation saga.</article-title><source>Australian Zoologist</source><volume>29</volume>(<issue>3–4</issue>): <fpage>213</fpage>–<lpage>216</lpage>. <ext-link xlink:type="simple" ext-link-type="doi" xlink:href="10.7882/AZ.1994.007">https://doi.org/10.7882/AZ.1994.007</ext-link></mixed-citation></ref><ref id="B37"><mixed-citation xmlns:xlink="http://www.w3.org/1999/xlink" xlink:type="simple"><person-group><name name-style="western"><surname>Shelley</surname><given-names>RM</given-names></name></person-group> (<year>2006</year>) <article-title>Nomenclator generum et familiarum Chilopodorum II: a list of the genus- and family-group names in the Class <tp:taxon-name><tp:taxon-name-part taxon-name-part-type="class">Chilopoda</tp:taxon-name-part></tp:taxon-name> from 1958 through 2005.</article-title><source>Zootaxa</source><volume>1198</volume>: <fpage>1</fpage>–<lpage>20</lpage>. <ext-link xlink:type="simple" ext-link-type="doi" xlink:href="10.11646/zootaxa.1176.1.1">https://doi.org/10.11646/zootaxa.1176.1.1</ext-link></mixed-citation></ref><ref id="B14"><mixed-citation xmlns:xlink="http://www.w3.org/1999/xlink" xlink:type="simple"><person-group><name name-style="western"><surname>Ćurčić</surname><given-names>B</given-names></name><name name-style="western"><surname>Decu</surname><given-names>V</given-names></name><name name-style="western"><surname>Juberthie</surname><given-names>C</given-names></name></person-group> (<year>2008</year>) <article-title>Cave dwelling invertebrates in Montenegro.</article-title> In: <person-group><name name-style="western"><surname>Makarov</surname><given-names>SE</given-names></name><name name-style="western"><surname>Dimitrijević</surname><given-names>RN</given-names></name></person-group> (<role>Eds</role>) <issue-title>Advances in Arachnology and Developmental Biology. Papers dedicated to Prof. Dr. Božidar Ćurčić. Inst. Zool., Belgrade; BAS, Sofia, Fac. Life sci., Vienna; SASA, Belgrade &amp; UNESCO MAB Committee, Serbia.</issue-title><source>Vienna-Belgrade-Sofia, Monographs</source><volume>12</volume>: <fpage>35</fpage>–<lpage>55</lpage>.</mixed-citation></ref><ref id="B4"><mixed-citation xmlns:xlink="http://www.w3.org/1999/xlink" xlink:type="simple"><person-group><name name-style="western"><surname>Andersson</surname><given-names>G</given-names></name></person-group> (<year>1979</year>) <source>Taxonomical studies on the post-embryonic development in <italic><tp:taxon-name><tp:taxon-name-part taxon-name-part-type="genus">Lithobius</tp:taxon-name-part></tp:taxon-name></italic>, with a brief comparison with <italic><tp:taxon-name><tp:taxon-name-part taxon-name-part-type="genus">Lamyctes</tp:taxon-name-part></tp:taxon-name></italic> (<tp:taxon-name><tp:taxon-name-part taxon-name-part-type="class">Chilopoda</tp:taxon-name-part></tp:taxon-name>: <tp:taxon-name><tp:taxon-name-part taxon-name-part-type="order">Lithobiomorpha</tp:taxon-name-part></tp:taxon-name>).</source><publisher-name>Dissertation</publisher-name>, <publisher-loc>Göteborg University</publisher-loc>, <size units="page">49 pp</size>.</mixed-citation></ref><ref id="B43"><mixed-citation xmlns:xlink="http://www.w3.org/1999/xlink" xlink:type="simple"><person-group><name name-style="western"><surname>Stoev</surname><given-names>P</given-names></name><name name-style="western"><surname>Komerički</surname><given-names>A</given-names></name><name name-style="western"><surname>Akkari</surname><given-names>N</given-names></name><name name-style="western"><surname>Liu</surname><given-names>S</given-names></name><name name-style="western"><surname>Zhou</surname><given-names>X</given-names></name><name name-style="western"><surname>Weigand</surname><given-names>A</given-names></name><name name-style="western"><surname>Hostens</surname><given-names>J</given-names></name><name name-style="western"><surname>Hunter</surname><given-names>C</given-names></name><name name-style="western"><surname>Edmunds</surname><given-names>S</given-names></name><name name-style="western"><surname>Porco</surname><given-names>D</given-names></name><name name-style="western"><surname>Zapparoli</surname><given-names>M</given-names></name><name name-style="western"><surname>Georgiev</surname><given-names>T</given-names></name><name name-style="western"><surname>Mietchen</surname><given-names>D</given-names></name><name name-style="western"><surname>Roberts</surname><given-names>D</given-names></name><name name-style="western"><surname>Faulwetter</surname><given-names>S</given-names></name><name name-style="western"><surname>Smith</surname><given-names>V</given-names></name><name name-style="western"><surname>Penev</surname><given-names>L</given-names></name></person-group> (<year>2013</year>) <italic><tp:taxon-name><tp:taxon-name-part taxon-name-part-type="genus">Eupolybothrus</tp:taxon-name-part><tp:taxon-name-part taxon-name-part-type="species">cavernicolus</tp:taxon-name-part></tp:taxon-name></italic> Komerički &amp; Stoev sp. n. (<tp:taxon-name><tp:taxon-name-part taxon-name-part-type="class">Chilopoda</tp:taxon-name-part></tp:taxon-name>: <tp:taxon-name><tp:taxon-name-part taxon-name-part-type="order">Lithobiomorpha</tp:taxon-name-part></tp:taxon-name>: <tp:taxon-name><tp:taxon-name-part taxon-name-part-type="family">Lithobiidae</tp:taxon-name-part></tp:taxon-name>): the first eukaryotic species description combining transcriptomic, DNA barcoding and micro-CT imaging data. Biodiversity Data Journal 1: e1013. <ext-link xlink:type="simple" ext-link-type="doi" xlink:href="10.3897/BDJ.1.e1013">https://doi.org/10.3897/BDJ.1.e1013</ext-link></mixed-citation></ref><ref id="B3"><mixed-citation xmlns:xlink="http://www.w3.org/1999/xlink" xlink:type="simple"><person-group><name name-style="western"><surname>Akkari</surname><given-names>N</given-names></name><name name-style="western"><surname>Komerički</surname><given-names>A</given-names></name><name name-style="western"><surname>Weigand</surname><given-names>AM</given-names></name><name name-style="western"><surname>Edgecombe</surname><given-names>GD</given-names></name><name name-style="western"><surname>Stoev</surname><given-names>P</given-names></name></person-group> (<year>2017</year>) <article-title>A new cave centipede from Croatia, <italic><tp:taxon-name><tp:taxon-name-part taxon-name-part-type="genus">Eupolybothrus</tp:taxon-name-part><tp:taxon-name-part taxon-name-part-type="species">liburnicus</tp:taxon-name-part></tp:taxon-name></italic> sp. n., with notes on the subgenus <tp:taxon-name><tp:taxon-name-part taxon-name-part-type="genus"/><tp:taxon-name-part taxon-name-part-type="subgenus">Schizopolybothrus</tp:taxon-name-part></tp:taxon-name> Verhoeff, 1934 (<tp:taxon-name><tp:taxon-name-part taxon-name-part-type="class">Chilopoda</tp:taxon-name-part></tp:taxon-name>, <tp:taxon-name><tp:taxon-name-part taxon-name-part-type="order">Lithobiomorpha</tp:taxon-name-part></tp:taxon-name>, <tp:taxon-name><tp:taxon-name-part taxon-name-part-type="family">Lithobiidae</tp:taxon-name-part></tp:taxon-name>).</article-title><source>ZooKeys</source><volume>687</volume>: <fpage>11</fpage>–<lpage>43</lpage>. <ext-link xlink:type="simple" ext-link-type="doi" xlink:href="10.3897/zookeys.687.13844">https://doi.org/10.3897/zookeys.687.13844</ext-link></mixed-citation></ref></ref-list></tp:taxon-treatment>
